# Supplementary material for: Early Life Nutrition and the Role of Complementary Feeding on Later Adherence to the Mediterranean Diet in Children up to 3 Years of Age
Source: Nutrients. 2022 Apr 16;14(8):1664. doi: 10.3390/nu14081664 (PMC9027550; doi:10.3390/nu14081664)
Supplement: Supplementary file 1 [file nutrients-14-01664-s001.zip]

Archive with 1 entries (1 files):
- nutrients-1658500-supplementary.pdf
